# Supplementary material for: The conditioned medium from mesenchymal stromal cells pretreated with proinflammatory cytokines promote fibroblasts migration and activation
Source: PLoS One. 2022 Apr 11;17(4):e0265049. doi: 10.1371/journal.pone.0265049 (PMC9000110; doi:10.1371/journal.pone.0265049)
Supplement: S1 File — (ZIP) [file pone.0265049.s003.zip]

Archive with 17 entries (16 files):
- HDF activation in vitro/
- HDF activation in vitro/DMEM Snap-317_DAPI.tif
- HDF activation in vitro/DMEM Snap-317_Vimentin Alexa Fluor 594.tif
- HDF activation in vitro/DMEM Snap-317_merge.tif
- HDF activation in vitro/DMEM Snap-317_a┴-SMA Alexa Fluor 488.tif
- HDF activation in vitro/ELISA bFGF PDGF-BB.tif
- HDF activation in vitro/HDF ACTIN.Tif
- HDF activation in vitro/IT MSC-CM Snap-358_DAPI.tif
- HDF activation in vitro/IT MSC-CM Snap-358_Vimentin Alexa Fluor 594.tif
- HDF activation in vitro/IT MSC-CM Snap-358_merge.tif
- HDF activation in vitro/IT MSC-CM Snap-358_a┴-SMA Alexa Fluor 488.tif
- HDF activation in vitro/MSC-CM Snap-340_DAPI.tif
- HDF activation in vitro/MSC-CM Snap-340_Vimentin Alexa Fluor 594.tif
- HDF activation in vitro/MSC-CM Snap-340_merge.tif
- HDF activation in vitro/MSC-CM Snap-340_a┴-SMA Alexa Fluor 488.tif
- HDF activation in vitro/collagen ó±.tif
- HDF activation in vitro/collagen ó≤.tif
