# Supplementary material for: The conditioned medium from mesenchymal stromal cells pretreated with proinflammatory cytokines promote fibroblasts migration and activation
Source: PLoS One. 2022 Apr 11;17(4):e0265049. doi: 10.1371/journal.pone.0265049 (PMC9000110; doi:10.1371/journal.pone.0265049)
Supplement: S3 File — (ZIP) [file pone.0265049.s005.zip]

Archive with 12 entries (11 files):
- Identification of UC-MSC and HDF/
- Identification of UC-MSC and HDF/HDF DAPI.tif
- Identification of UC-MSC and HDF/HDF Merged.tif
- Identification of UC-MSC and HDF/HDF Vimentin.tif
- Identification of UC-MSC and HDF/UC-MSC  CD31.tif
- Identification of UC-MSC and HDF/UC-MSC CD105.tif
- Identification of UC-MSC and HDF/UC-MSC CD29.tif
- Identification of UC-MSC and HDF/UC-MSC CD34.tif
- Identification of UC-MSC and HDF/UC-MSC CD45.tif
- Identification of UC-MSC and HDF/UC-MSC CD73.tif
- Identification of UC-MSC and HDF/UC-MSC CD90.tif
- Identification of UC-MSC and HDF/UC-MSC HLA-DR.tif
