# Supplementary material for: The conditioned medium from mesenchymal stromal cells pretreated with proinflammatory cytokines promote fibroblasts migration and activation
Source: PLoS One. 2022 Apr 11;17(4):e0265049. doi: 10.1371/journal.pone.0265049 (PMC9000110; doi:10.1371/journal.pone.0265049)
Supplement: S4 File — (ZIP) [file pone.0265049.s006.zip]

Archive with 25 entries (24 files):
- IF/
- IF/3D SF ITMSC Snap-398_Alexa Fluor 488.tif
- IF/3D SF ITMSC Snap-398_Alexa Fluor 594.tif
- IF/3D SF ITMSC Snap-398_DAPI.tif
- IF/3D SF ITMSC Snap-398_Merge.tif
- IF/3D SF MSCSnap-416_Alexa Fluor 488-1.tif
- IF/3D SF MSCSnap-416_Alexa Fluor 594.tif
- IF/3D SF MSCSnap-416_DAPI.tif
- IF/3D SF MSCSnap-416_Merge.tif
- IF/3D SF Snap-412_Alexa Fluor 488-1.tif
- IF/3D SF Snap-412_Alexa Fluor 594.tif
- IF/3D SF Snap-412_DAPI.tif
- IF/3D SF Snap-412_Merge.tif
- IF/7D SF IT MSC Snap-378_Alexa Fluor 488.tif
- IF/7D SF IT MSC Snap-378_Alexa Fluor 594.tif
- IF/7D SF IT MSC Snap-378_DAPI.tif
- IF/7D SF IT MSC Snap-378_Merge.tif
- IF/7D SF MSC Snap-388_Alexa Fluor 488-1.tif
- IF/7D SF MSC Snap-388_Alexa Fluor 594.tif
- IF/7D SF MSC Snap-388_DAPI.tif
- IF/7D SF MSC Snap-Merge.tif
- IF/7D SF Snap-369_Alexa Fluor 488-1.tif
- IF/7D SF Snap-369_Alexa Fluor 594.tif
- IF/7D SF Snap-369_DAPI.tif
- IF/7D SF Snap-369_Merge.tif
