# Supplementary material for: The conditioned medium from mesenchymal stromal cells pretreated with proinflammatory cytokines promote fibroblasts migration and activation
Source: PLoS One. 2022 Apr 11;17(4):e0265049. doi: 10.1371/journal.pone.0265049 (PMC9000110; doi:10.1371/journal.pone.0265049)
Supplement: S5 File — (ZIP) [file pone.0265049.s007.zip]

Archive with 7 entries (6 files):
- IHC/SF 3D.tif
- IHC/SF 7D.tif
- IHC/SF+IT MSC-CM 3D.tif
- IHC/SF+IT MSC-CM 7D.tif
- IHC/SF+MSC-CM 3D.tif
- IHC/SF+MSC-CM 7D.tif
- IHC/
