# Supplementary material for: The conditioned medium from mesenchymal stromal cells pretreated with proinflammatory cytokines promote fibroblasts migration and activation
Source: PLoS One. 2022 Apr 11;17(4):e0265049. doi: 10.1371/journal.pone.0265049 (PMC9000110; doi:10.1371/journal.pone.0265049)
Supplement: S6 File — (ZIP) [file pone.0265049.s008.zip]

Archive with 16 entries (15 files):
- Scrach assey/
- Scrach assey/HDF DMEM 0h.tif
- Scrach assey/HDF DMEM 12h.tif
- Scrach assey/HDF DMEM 24h.tif
- Scrach assey/HDF DMEM 48h.tif
- Scrach assey/HDF DMEM 6h.tif
- Scrach assey/HDF IT MSC-CM 0h.tif
- Scrach assey/HDF IT MSC-CM 12h.tif
- Scrach assey/HDF IT MSC-CM 24h.tif
- Scrach assey/HDF IT MSC-CM 48h.tif
- Scrach assey/HDF IT MSC-CM 6h.tif
- Scrach assey/HDF MSC-CM 0h.tif
- Scrach assey/HDF MSC-CM 12h.tif
- Scrach assey/HDF MSC-CM 24h.tif
- Scrach assey/HDF MSC-CM 48h.tif
- Scrach assey/HDF MSC-CM 6h.tif
