# Supplementary material for: The conditioned medium from mesenchymal stromal cells pretreated with proinflammatory cytokines promote fibroblasts migration and activation
Source: PLoS One. 2022 Apr 11;17(4):e0265049. doi: 10.1371/journal.pone.0265049 (PMC9000110; doi:10.1371/journal.pone.0265049)
Supplement: S7 File — (ZIP) [file pone.0265049.s009.zip]

Archive with 7 entries (6 files):
- Transwell assey/DMEM 10X.tif
- Transwell assey/DMEM 4X.tif
- Transwell assey/IT MSC-CM 10X.tif
- Transwell assey/IT MSC-CM 4X.tif
- Transwell assey/MSC-CM 10X.tif
- Transwell assey/MSC-CM 4X.tif
- Transwell assey/
